# Supplementary material for: Let’s make it better: An updated model interpreting international student satisfaction in China based on PLS-SEM approach
Source: PLoS One. 2020 Jul 6;15(7):e0233546. doi: 10.1371/journal.pone.0233546 (PMC7337283; doi:10.1371/journal.pone.0233546)
Supplement: S2 File — (CSV) [file pone.0233546.s002.csv]

Sex	Maj	Edu	Res	Sch	Cho	Kno	Fac1	Fac2	Fac3	Fac4	Fac5	Fac6	Fac7	Exp	SA1	SA2	LO1	LO2	LO3	CO1	CO2	PV1	PV2	PV3	PV4	FA1	FA2	FA3	PQ1	PQ2	PQ3	PQ4	PQ5	CC1	CC2	CC3	SU1	SU2	SU3	SU4	SU5	SU6
1	2	2	4	2	1	1	3	4	5	4	4	4	5	4	2	3	2	2	2	5	4	4	4	3	4	4	2	2	4	4	4	4	3	3	3	3	4	3	3	5	3	3
1	2	3	3	1	1	2	1	1	4	4	3	3	4	1	1	2	2	1	3	3	5	3	3	3	4	3	2	5	3	4	3	3	2	3	4	4	3	4	5	3	4	4
1	2	2	4	1	3	2	1	1	3	3	3	4	4	3	2	2	3	2	3	5	1	3	3	2	3	3	1	2	1	2	4	3	2	4	2	2	4	4	2	5	4	3
2	2	2	3	1	3	2	1	1	1	0	3	1	3	2	4	3	4	3	4	3	2	4	3	3	3	3	3	1	4	4	4	1	3	2	1	1	3	4	4	3	4	4
1	2	2	3	1	3	3	4	3	5	4	5	2	5	2	1	2	3	1	4	3	2	4	3	2	4	4	2	2	4	3	3	2	3	4	2	3	2	4	4	5	4	3
1	2	2	4	1	2	2	3	3	4	4	3	3	4	3	3	3	3	3	4	4	1	4	4	3	3	2	3	2	4	4	4	4	4	3	2	2	2	3	3	4	2	3
2	2	2	3	1	2	2	1	1	5	4	3	5	5	1	1	2	1	1	1	3	3	3	3	2	4	3	1	1	3	3	3	2	3	1	1	1	2	3	3	4	4	4
2	2	2	4	1	3	2	4	4	3	3	4	5	5	1	1	1	1	1	1	2	1	3	4	2	3	2	2	1	3	3	4	4	1	2	3	1	4	2	1	3	3	3
2	2	2	1	1	2	3	3	3	5	4	3	4	5	2	1	3	2	2	4	4	4	4	5	4	5	3	4	3	4	4	3	3	1	3	2	2	3	2	1	3	4	3
2	2	2	4	2	3	3	4	4	5	5	4	5	5	2	1	2	1	1	1	3	3	3	3	2	2	3	3	3	2	2	2	3	2	4	4	4	3	3	3	3	3	3
2	2	2	4	1	3	3	3	3	5	3	3	5	4	2	2	2	1	1	3	2	3	3	4	2	2	4	3	2	3	2	3	3	2	3	1	1	2	2	2	1	3	3
1	2	2	3	4	2	2	4	4	5	3	4	4	3	2	2	3	2	2	3	1	1	4	5	3	4	5	4	5	3	4	3	4	1	2	2	1	2	3	2	5	3	4
2	2	2	4	1	3	1	2	2	2	2	2	2	2	1	1	3	2	2	3	5	1	3	3	2	2	2	1	1	2	2	2	1	2	3	1	2	3	1	2	3	3	3
1	2	2	3	2	2	2	4	5	5	3	4	5	4	4	4	3	3	3	3	4	4	3	3	3	2	3	3	3	3	5	5	4	3	3	3	3	3	3	3	3	3	3
2	2	2	4	3	3	3	3	3	3	3	3	3	3	4	2	2	3	2	1	4	4	3	3	3	2	1	3	1	4	4	4	4	4	3	2	2	4	4	3	4	4	4
1	2	2	4	3	1	1	3	3	3	3	4	3	3	3	3	4	3	3	3	3	4	4	4	3	4	4	4	4	4	4	5	4	3	3	2	3	3	4	4	4	4	3
2	2	2	1	1	1	3	3	3	4	4	3	4	2	3	2	3	3	3	3	3	3	3	3	3	4	3	3	3	3	4	2	2	2	3	2	2	3	3	5	4	4	4
2	2	2	3	1	2	3	2	4	5	2	5	3	4	3	2	3	1	3	4	1	1	3	4	4	2	4	3	1	3	3	2	4	1	3	2	2	3	4	2	2	4	2
1	2	3	2	3	1	3	4	4	4	4	4	4	4	2	2	2	3	3	4	3	4	4	4	3	4	4	4	3	2	3	4	3	3	4	3	3	3	3	3	4	4	3
1	2	2	4	1	3	3	3	5	2	3	1	3	5	1	3	2	2	2	5	3	3	3	4	4	1	5	5	1	2	2	3	1	1	3	5	5	5	2	2	5	2	1
1	2	2	2	1	3	3	5	5	5	5	5	5	5	2	2	2	2	2	2	2	2	2	2	2	2	2	2	2	4	1	2	2	2	1	1	1	1	1	1	1	1	1
2	2	2	2	1	2	1	3	2	3	3	3	3	3	2	1	2	2	2	2	1	1	1	2	1	1	3	3	1	3	2	2	2	3	2	1	2	1	1	1	5	3	1
1	2	2	4	1	2	1	5	5	5	3	3	4	4	1	1	1	1	1	3	1	1	4	4	4	4	2	2	1	4	4	3	3	1	4	1	1	1	2	1	3	4	4
2	2	2	4	1	2	3	5	5	5	5	4	4	5	2	1	2	1	1	3	1	3	4	1	2	2	1	3	1	1	1	3	2	1	2	1	1	3	2	1	2	3	4
2	2	2	2	1	2	2	4	3	3	4	5	3	3	3	1	3	2	2	2	1	2	3	2	2	3	4	4	2	3	3	4	4	2	1	3	3	2	3	2	3	3	3
1	2	2	2	1	3	1	3	5	3	1	1	1	1	2	1	1	2	1	5	1	1	4	3	3	2	1	1	1	3	3	2	4	1	1	1	1	1	5	1	3	2	2
1	2	2	3	1	3	3	3	1	3	3	3	1	3	2	1	3	1	1	3	1	1	4	4	3	3	4	3	3	4	4	4	3	3	3	3	3	3	3	3	4	4	4
2	2	4	7	1	1	5	5	5	3	3	4	5	3	4	4	3	3	4	4	4	4	5	5	5	4	5	4	4	4	3	4	3	4	4	5	5	5	3	5	5	5	4
1	2	4	4	1	3	4	3	4	0	3	4	4	4	4	4	4	4	2	3	3	4	3	3	3	4	3	3	3	4	3	4	0	4	3	4	3	3	3	4	4	4	3
1	3	2	4	1	3	2	1	1	3	1	1	1	5	2	2	2	2	2	1	1	1	5	2	2	1	2	1	1	1	1	1	1	3	2	1	2	1	3	2	2	1	2
1	3	2	4	1	1	3	4	4	4	3	3	3	3	4	4	4	3	3	3	3	3	3	3	3	3	3	3	3	3	3	3	3	3	2	2	3	2	3	2	3	3	3
1	3	2	4	2	3	2	4	2	5	4	4	3	3	2	2	3	2	2	1	4	1	3	3	3	4	2	1	1	3	2	3	3	3	3	3	2	4	4	4	4	4	4
2	3	2	4	1	2	2	2	4	5	4	4	4	5	2	1	2	2	4	2	4	2	2	3	2	3	4	1	1	2	2	2	2	2	3	1	2	1	2	2	3	2	2
2	3	2	4	1	3	2	4	3	5	4	5	4	5	1	1	1	1	1	1	1	1	2	4	1	3	1	1	1	1	1	1	1	1	1	1	1	1	1	1	1	1	1
1	3	2	4	2	2	2	3	3	3	3	3	4	4	2	2	2	1	1	1	1	1	1	1	1	1	1	1	1	3	4	2	3	2	4	2	1	2	4	1	2	4	2
1	3	2	4	1	3	2	3	3	3	4	2	2	3	2	1	2	1	1	1	2	1	3	2	3	3	2	1	1	3	1	1	1	1	1	1	1	1	2	1	2	2	2
1	3	2	4	1	2	2	3	3	3	3	3	3	3	0	0	0	2	2	2	2	2	2	2	2	2	2	3	3	3	3	3	3	3	2	3	3	3	2	2	2	2	2
1	3	2	4	1	2	3	3	3	2	3	2	3	2	3	1	2	1	2	1	2	3	3	2	1	3	3	5	5	2	2	2	2	2	2	2	2	2	1	1	3	2	2
1	3	2	4	1	1	2	3	3	3	3	3	3	3	2	3	2	3	3	3	3	3	3	3	3	3	3	3	3	3	3	3	3	3	3	3	3	3	3	3	3	3	3
1	3	2	4	1	1	3	3	3	4	4	4	4	4	3	3	3	3	3	3	3	3	3	3	3	3	3	3	3	4	4	4	4	4	3	3	4	4	4	4	4	4	4
1	3	2	4	1	2	1	3	3	4	4	5	5	5	2	2	3	3	3	4	1	1	4	4	4	4	2	3	3	3	2	2	3	2	3	2	2	2	2	2	4	4	4
1	3	2	4	1	3	3	2	4	4	4	4	2	2	2	1	2	1	1	1	1	1	3	2	2	1	2	3	1	2	4	2	2	3	2	1	2	1	1	1	2	3	2
1	3	2	4	1	3	3	2	4	3	5	4	4	5	2	1	3	1	1	1	1	1	3	2	2	1	2	3	1	2	4	2	2	3	2	1	2	1	1	1	2	3	2
0	3	2	4	4	1	2	2	3	3	5	5	5	5	2	3	1	2	1	1	2	4	1	1	1	1	2	1	1	2	3	3	1	1	3	2	2	1	2	3	4	2	1
1	3	2	4	1	3	1	1	1	2	2	4	4	4	2	2	3	2	2	4	1	2	2	2	3	3	2	1	3	2	2	2	2	2	2	3	2	2	3	2	2	2	2
1	3	2	4	1	1	2	2	3	3	5	5	5	5	2	3	1	2	2	4	2	4	2	2	2	3	3	2	2	3	3	3	4	1	3	2	3	2	3	2	4	2	3
1	3	4	1	3	2	3	4	3	4	4	4	4	2	2	3	3	2	3	2	2	2	2	2	2	2	3	2	4	3	2	2	1	2	3	3	3	2	3	3	4	3	3
2	3	2	4	2	3	2	5	3	4	4	3	3	4	2	3	2	3	2	1	3	4	3	4	4	4	4	3	5	3	4	4	2	1	3	4	3	3	3	3	3	3	3
2	3	2	4	2	1	2	5	3	5	3	3	4	4	2	3	3	3	2	1	3	4	3	4	4	4	4	3	5	3	4	4	2	3	3	3	3	3	3	3	3	3	3
2	3	4	4	3	1	2	4	5	5	3	3	5	4	4	3	3	2	2	3	2	1	4	4	4	3	3	2	2	4	4	4	3	3	3	2	2	2	3	3	5	4	4
1	3	2	4	1	2	2	4	4	4	4	2	4	4	3	3	3	2	2	2	1	1	4	4	4	3	3	2	2	4	4	4	3	3	3	2	2	2	3	3	5	4	4
2	3	4	4	3	1	2	4	4	5	3	3	5	4	2	3	3	1	3	1	2	1	2	2	3	3	4	3	1	2	1	1	1	1	3	2	1	2	3	3	5	3	3
2	3	4	4	0	1	2	4	4	5	3	3	5	4	4	3	3	2	2	3	2	1	2	2	2	2	4	3	2	4	3	3	2	3	3	2	2	2	3	3	5	4	4
1	3	2	4	1	1	3	4	3	4	4	4	4	3	1	1	1	1	1	1	1	1	1	1	1	1	2	1	1	3	3	3	1	1	3	2	1	3	3	2	4	3	3
1	3	4	4	1	1	2	3	3	4	3	4	5	5	2	1	2	3	3	1	2	1	3	4	4	5	4	4	4	5	3	5	4	4	3	2	4	3	2	4	5	4	3
1	3	4	4	1	1	2	4	4	4	4	3	5	5	3	3	2	3	4	3	2	2	4	4	3	4	3	3	4	4	4	4	4	2	4	3	4	3	4	3	5	4	4
1	3	2	4	1	3	2	5	4	5	4	3	4	4	3	2	3	3	3	2	1	2	3	4	4	4	5	2	2	3	4	4	3	4	3	3	1	3	2	2	5	4	3
2	3	2	4	2	3	3	4	4	3	3	3	4	3	4	2	3	1	1	1	2	1	3	4	4	4	4	4	4	4	3	3	4	3	2	3	3	3	4	3	3	4	3
2	3	2	4	2	1	2	4	4	4	3	3	4	4	3	3	3	3	3	3	3	3	4	4	3	3	4	4	4	4	3	4	4	3	3	4	3	4	4	3	4	3	3
2	3	2	4	2	1	3	4	4	5	3	3	4	4	3	3	3	3	3	3	2	3	3	3	3	3	2	2	2	3	3	3	3	3	3	3	2	4	3	3	2	2	3
1	3	2	4	1	2	2	4	4	4	4	3	4	4	0	3	3	2	2	2	2	2	4	4	3	3	3	2	2	4	4	4	4	3	3	2	2	2	3	3	5	4	4
1	3	2	4	1	2	2	4	4	4	4	2	4	4	3	3	3	2	2	2	1	1	4	4	3	3	3	2	2	3	4	4	3	3	3	2	2	2	3	3	4	3	4
1	3	2	4	2	3	2	3	3	3	3	3	3	3	2	1	3	3	3	3	1	1	3	3	3	3	3	3	1	3	3	3	3	3	3	3	3	3	3	3	3	3	3
1	3	0	4	0	1	3	4	4	4	4	4	4	4	4	4	4	2	4	4	4	4	4	4	4	4	5	2	4	4	4	4	4	4	4	4	4	4	4	4	4	4	4
1	3	2	4	2	3	2	5	1	4	2	2	2	4	3	2	2	1	1	1	1	2	3	2	2	2	3	3	4	2	3	2	3	3	4	2	1	3	4	3	2	4	4
2	3	2	4	1	2	2	3	3	3	3	3	2	2	2	2	2	2	2	2	1	1	3	3	4	4	2	3	2	3	2	3	2	2	5	3	1	2	4	3	3	3	3
2	3	2	3	1	1	2	5	4	4	3	4	5	4	2	2	3	2	1	1	1	1	2	2	2	2	4	3	3	3	3	2	2	2	4	2	2	3	3	3	3	2	3
2	3	2	3	1	1	3	4	4	5	3	3	4	4	2	2	2	1	2	1	1	1	2	2	2	3	3	3	2	3	1	2	4	3	4	2	2	2	2	3	3	2	3
2	3	2	4	2	2	2	5	5	5	5	5	4	5	3	2	3	3	3	1	2	3	4	5	4	5	3	2	1	4	2	2	2	1	3	1	2	3	2	3	5	5	5
2	3	4	4	4	2	3	5	5	5	5	5	5	4	4	3	3	4	3	3	2	3	1	3	1	1	5	1	1	5	4	4	4	1	5	1	3	1	3	1	5	3	5
2	3	2	4	1	2	2	3	0	0	4	4	3	3	2	1	2	2	2	2	0	4	1	4	3	1	1	1	4	3	3	3	1	1	1	1	1	1	1	1	1	1	1
2	3	2	4	2	2	2	3	2	5	4	3	4	4	2	1	2	2	2	4	1	1	2	4	4	4	2	1	3	3	4	2	1	1	3	1	1	1	3	3	2	3	3
1	3	4	4	1	2	2	5	5	2	1	1	5	1	2	1	1	1	1	4	1	1	2	3	3	3	4	1	1	3	1	1	1	1	1	1	1	1	1	2	4	1	3
1	3	2	4	1	1	2	5	5	4	3	3	5	4	3	3	3	4	3	3	4	4	4	3	3	0	3	3	4	4	3	3	4	4	3	4	4	4	3	3	5	4	3
1	3	2	4	1	2	3	5	5	5	3	4	5	2	1	1	4	1	2	1	1	2	2	2	2	4	1	1	4	4	3	3	2	1	2	2	1	1	2	2	4	2	3
1	3	4	4	3	1	2	4	5	0	3	3	2	4	2	2	2	3	2	3	3	3	4	4	2	2	5	2	4	5	4	4	4	4	0	4	3	3	2	2	5	2	3
1	3	2	4	1	2	1	4	5	4	3	4	4	3	2	1	1	1	3	5	4	5	4	4	4	5	4	3	4	2	2	2	4	3	2	4	4	4	4	3	5	4	4
1	3	2	4	3	1	2	4	5	4	4	3	5	4	2	2	2	1	1	1	1	1	4	3	4	4	2	1	2	3	3	2	3	1	3	1	1	3	2	1	5	1	1
1	3	2	4	1	2	2	1	2	4	3	4	3	4	3	2	4	2	2	4	2	2	4	2	3	2	4	4	4	4	3	3	3	3	2	2	4	1	1	2	4	1	1
2	3	2	4	1	1	3	3	3	5	5	3	5	5	3	3	4	3	1	1	2	3	3	2	2	3	3	3	3	3	3	3	4	5	2	3	3	2	2	2	5	1	2
2	3	2	4	1	1	3	5	3	5	4	3	4	3	3	2	4	3	2	1	2	3	3	2	2	3	3	3	4	3	2	2	3	2	3	2	3	3	3	2	3	2	2
1	3	4	3	1	3	2	4	5	5	3	3	3	3	2	1	2	1	2	4	2	3	3	3	3	4	3	2	3	3	2	3	4	4	3	4	2	4	4	4	4	4	3
1	3	4	4	1	3	2	5	4	0	3	3	3	2	2	2	2	1	1	1	1	1	2	2	1	3	4	1	1	2	1	2	1	3	2	1	1	1	1	1	3	2	2
1	3	2	4	1	3	2	3	0	5	5	5	5	5	2	1	3	1	1	2	4	4	3	4	4	5	3	1	3	2	4	3	4	1	3	2	1	1	1	2	3	3	3
2	3	2	4	6	1	3	5	5	5	3	4	5	4	2	2	3	1	1	5	3	3	4	2	2	2	3	1	1	3	1	2	3	2	3	1	2	3	2	2	2	2	1
2	3	2	4	6	2	2	5	5	0	3	4	5	4	4	1	2	1	1	1	3	1	3	2	2	2	3	1	1	3	1	2	3	2	3	1	2	3	2	2	2	2	1
2	3	4	4	1	3	3	5	3	5	4	4	5	5	4	1	2	2	2	2	3	3	4	2	2	3	3	1	4	4	3	3	3	2	3	2	3	3	3	3	5	1	3
1	3	2	4	2	1	3	3	4	5	5	5	3	4	3	3	3	3	3	3	3	3	3	3	4	4	4	3	2	3	3	2	1	2	1	3	2	2	1	2	1	1	3
2	3	2	4	1	2	1	1	3	3	3	3	3	3	2	2	2	2	3	3	4	3	2	2	3	3	2	3	3	1	1	1	1	3	2	2	2	3	3	2	3	2	3
1	3	2	4	0	1	3	5	5	5	5	4	5	5	4	4	4	5	4	5	5	5	5	5	5	5	4	5	4	5	5	3	4	5	4	4	5	5	5	5	4	5	5
1	3	2	4	1	2	2	5	5	5	5	5	5	5	2	1	1	1	1	1	1	1	1	1	1	1	3	3	3	3	3	3	3	1	3	3	3	1	3	3	5	1	3
1	3	2	4	1	3	2	3	3	3	3	5	1	1	2	1	1	1	1	1	1	5	1	1	1	1	1	1	5	5	3	2	5	1	5	1	1	1	3	1	2	3	1
2	3	2	4	0	1	3	4	4	4	4	3	4	4	0	3	3	3	3	4	3	3	3	3	3	4	4	3	4	3	3	3	3	3	4	4	3	3	4	3	4	2	3
2	3	2	4	0	1	2	5	5	5	5	5	5	5	5	5	5	5	5	5	5	5	5	5	5	5	5	5	5	5	5	5	5	5	4	4	5	5	5	5	5	5	5
2	3	2	4	0	1	2	5	5	4	3	3	4	4	4	4	4	5	4	5	2	3	4	4	1	3	5	4	5	5	5	4	5	5	4	5	5	5	3	5	3	2	4
2	3	4	4	3	3	2	5	5	4	4	4	5	5	1	2	2	2	2	4	2	3	2	3	2	4	2	5	2	2	2	4	2	3	4	2	4	3	2	4	1	3	3
2	3	4	4	3	3	2	5	5	4	5	5	5	5	4	2	2	3	3	5	2	3	3	4	3	4	2	5	2	2	3	3	4	4	4	3	5	3	2	4	2	3	3
2	3	4	2	6	3	3	5	5	5	4	3	4	3	2	2	3	3	2	2	2	2	3	3	1	3	4	3	4	3	4	3	3	2	3	2	3	4	4	3	4	3	3
2	3	2	4	3	2	2	4	4	5	4	4	4	4	5	4	4	4	4	5	2	3	4	4	4	5	4	4	4	4	5	4	4	4	4	4	4	4	3	3	4	3	4
2	3	2	4	6	1	3	4	4	5	3	4	5	4	3	3	3	3	3	3	2	2	4	4	2	4	2	4	4	4	4	4	4	3	3	2	2	3	3	3	4	4	4
2	3	2	4	5	1	3	4	5	5	4	4	4	5	3	4	3	3	3	2	2	2	4	4	4	4	5	2	2	4	3	2	2	4	4	2	4	2	2	2	3	4	2
1	3	2	4	5	2	3	4	5	5	4	4	4	5	3	4	3	3	3	2	2	2	4	4	4	4	5	2	2	4	3	2	2	4	4	2	4	1	2	2	3	3	2
2	3	2	4	1	2	2	4	4	5	4	4	4	4	4	4	3	4	3	4	3	3	4	4	4	4	3	3	3	4	3	4	4	4	4	3	3	3	3	4	4	2	4
1	3	2	4	6	1	3	4	4	5	3	4	5	4	3	3	3	3	3	3	2	2	4	4	2	4	2	4	4	4	4	4	4	3	3	2	2	3	3	3	4	4	4
1	3	2	4	1	2	2	3	3	4	4	4	3	4	2	1	2	1	1	1	3	2	1	1	2	2	3	2	3	2	3	2	3	2	4	2	1	3	4	3	2	3	4
1	3	2	4	1	2	2	3	3	4	5	4	3	4	2	2	1	1	1	1	3	2	1	2	1	4	4	2	3	4	3	4	3	1	3	2	1	3	4	3	4	3	4
1	3	2	2	1	1	3	5	5	5	5	5	5	5	4	5	5	5	5	4	3	3	4	4	4	4	5	4	4	4	4	4	4	4	4	3	4	4	4	4	4	4	4
1	3	2	2	1	1	3	5	3	5	5	3	4	5	4	5	5	5	5	4	3	4	4	4	4	4	5	4	4	4	4	4	4	4	4	3	4	4	4	4	4	4	4
1	3	2	4	1	1	3	5	5	5	5	3	5	5	5	5	5	5	5	4	5	5	4	5	5	5	5	5	4	5	5	5	5	5	5	5	5	5	5	5	5	5	5
1	3	4	4	5	2	3	5	5	5	3	3	5	3	3	3	4	5	3	5	5	0	4	5	5	5	5	4	5	5	5	5	5	4	5	5	5	4	4	5	5	4	4
2	3	2	4	0	1	1	5	5	4	4	4	5	5	1	2	2	5	2	1	4	4	4	4	5	4	5	5	4	4	4	4	4	4	2	2	2	3	3	4	4	4	5
1	3	2	4	1	2	1	4	4	3	4	3	3	4	2	2	2	3	2	2	4	3	2	4	4	4	3	4	2	4	3	3	2	3	4	3	4	3	3	3	1	3	4
2	3	2	4	0	3	2	5	5	5	2	3	3	4	3	4	4	4	4	1	4	4	4	4	4	4	3	4	2	4	4	4	4	4	2	5	1	1	2	5	5	5	5
2	3	4	4	2	1	2	1	1	3	1	1	1	4	4	3	3	3	3	1	3	4	4	4	3	3	3	4	5	5	4	3	3	5	4	3	4	3	3	4	5	3	3
1	3	2	4	1	0	2	1	1	3	1	1	3	4	4	5	4	5	4	1	3	3	4	4	4	4	3	3	3	3	5	5	5	3	4	4	3	3	3	4	4	4	3
2	3	2	4	1	1	2	4	5	5	4	5	4	5	2	2	2	1	1	4	5	4	5	5	3	4	4	4	4	4	4	4	4	3	4	4	3	4	4	4	5	5	5
1	3	2	4	2	2	3	4	4	5	2	3	5	3	3	3	4	4	3	4	4	4	5	5	5	5	4	5	4	4	5	5	5	4	3	3	3	3	3	3	1	4	3
2	3	2	4	2	1	3	5	4	4	3	3	4	4	4	4	4	4	4	3	5	4	3	4	4	4	3	4	4	4	4	4	2	2	4	3	3	3	3	2	2	3	3
2	3	2	4	2	1	3	4	4	5	4	3	5	5	5	4	4	3	4	1	2	3	4	4	4	5	4	3	4	4	4	4	4	4	3	3	4	3	3	4	3	5	3
2	3	2	4	2	1	2	4	3	5	5	5	4	5	4	4	4	4	3	4	4	3	4	4	3	3	4	4	4	4	4	4	4	3	3	3	4	3	3	4	4	4	4
1	3	4	4	6	1	1	4	4	5	3	4	5	4	3	3	3	2	2	3	2	2	4	4	2	4	2	4	4	4	4	4	4	3	3	2	2	3	3	3	4	4	4
1	3	4	4	1	1	2	5	5	5	5	5	5	5	4	1	3	4	2	1	3	3	3	3	3	3	3	3	3	4	3	3	2	2	2	1	1	1	2	3	3	3	3
1	3	2	4	2	2	2	4	4	5	4	3	5	4	2	2	3	2	2	1	4	3	3	4	4	4	3	2	1	3	3	3	2	2	3	3	1	3	4	3	4	2	3
1	3	0	4	1	3	2	3	3	3	3	3	3	3	2	2	3	2	2	1	2	1	3	4	3	4	3	3	3	3	3	3	3	3	2	2	2	4	3	2	2	2	2
2	3	0	4	2	3	2	4	3	3	3	4	3	3	2	1	1	1	1	1	2	1	1	3	2	4	3	1	4	2	2	2	3	1	2	2	2	3	3	2	3	2	4
2	3	2	4	2	2	2	5	5	5	5	5	5	5	2	2	3	2	1	2	2	1	2	1	1	4	2	4	4	4	3	2	2	3	4	3	3	4	3	2	4	3	5
2	3	2	4	2	2	3	4	4	5	4	5	4	3	3	3	3	3	3	2	2	2	3	2	3	4	3	4	4	4	3	4	3	3	4	4	3	4	3	3	4	3	5
2	3	2	4	2	2	3	4	4	5	4	5	4	3	3	3	3	3	3	2	2	2	3	2	3	4	3	4	4	4	3	4	3	3	4	4	3	4	3	3	4	3	5
0	3	2	4	2	2	3	4	4	5	4	5	4	3	3	3	3	3	3	2	2	2	3	2	3	4	3	4	4	4	3	4	3	3	4	4	3	4	3	3	4	3	5
2	3	4	4	2	3	2	5	5	5	3	3	5	5	2	3	2	1	1	4	1	4	2	1	1	4	2	5	1	2	2	4	3	2	2	2	2	2	2	4	2	3	3
1	3	2	4	1	1	1	3	4	5	5	4	4	4	2	3	3	4	2	3	3	2	3	4	3	4	4	2	3	4	3	2	2	4	3	3	2	2	3	4	3	4	4
1	3	2	2	1	2	3	4	5	3	3	3	3	4	3	2	2	4	4	2	3	2	3	3	3	3	3	2	1	3	4	3	2	5	3	3	3	3	3	4	4	4	3
1	3	2	4	1	3	1	4	5	3	3	3	3	4	5	2	3	3	4	3	3	3	2	4	3	5	4	2	4	3	3	3	3	3	3	3	3	2	3	3	3	3	3
1	3	2	4	1	1	1	5	5	5	4	5	3	5	4	3	4	3	3	5	3	2	4	5	5	5	5	4	4	5	4	3	3	2	5	4	2	3	4	3	2	2	3
1	3	4	2	1	1	1	5	5	5	5	3	4	5	2	1	2	2	2	1	1	1	2	1	1	1	3	1	1	3	2	2	2	3	2	3	1	3	2	1	3	3	2
1	3	2	2	1	1	3	4	0	5	3	3	3	4	3	2	2	2	2	2	2	2	3	3	3	2	3	2	1	3	2	3	1	3	4	2	2	3	3	4	5	3	3
1	3	2	4	1	0	1	3	4	4	3	2	4	3	4	2	3	3	4	3	2	2	4	3	4	3	3	2	2	4	3	4	4	4	4	4	4	3	4	4	4	4	4
1	3	2	4	1	1	1	5	4	5	4	4	5	5	3	4	4	3	3	4	4	3	4	4	4	4	4	2	2	4	4	3	3	3	4	4	3	4	3	4	4	4	4
1	3	4	4	1	3	3	1	1	1	1	3	2	1	1	1	1	1	1	1	1	1	1	1	1	1	1	1	1	1	1	1	1	1	4	1	1	1	3	1	5	1	1
1	3	2	4	1	3	2	2	1	1	3	3	1	3	1	1	1	1	1	1	1	1	1	1	1	3	1	1	1	1	3	1	2	1	1	1	1	1	3	1	5	1	1
1	3	2	4	1	3	2	1	1	1	1	3	1	1	1	1	1	1	1	1	1	1	1	1	1	1	1	1	1	1	1	1	1	1	1	1	1	1	3	1	1	1	1
1	3	2	4	1	3	2	1	1	2	3	3	2	3	3	1	2	1	1	1	1	1	1	3	1	3	2	2	2	2	3	2	3	1	2	1	1	2	1	1	1	1	3
1	3	4	4	1	2	2	5	5	5	4	5	5	4	4	1	3	1	2	4	2	4	4	4	3	3	4	1	4	4	4	4	4	4	5	4	2	4	4	4	4	2	4
1	3	4	4	1	2	2	5	5	5	4	5	5	4	4	1	3	1	2	4	2	4	4	4	3	3	4	1	4	4	4	4	4	4	5	4	2	4	4	4	4	2	4
1	3	2	4	1	3	2	1	1	4	2	3	2	2	1	1	1	1	1	1	4	1	1	2	3	1	2	4	4	4	3	1	4	3	3	4	2	4	3	2	3	1	4
1	3	2	4	1	3	2	1	1	4	2	3	2	2	1	1	1	1	1	1	4	1	1	2	3	1	2	4	4	4	3	1	4	3	3	4	2	4	3	2	3	1	4
1	3	2	4	2	2	2	3	4	4	2	1	1	1	0	0	0	1	1	1	1	1	1	1	1	3	1	1	1	3	3	2	3	2	1	1	1	1	1	1	3	1	1
1	3	2	3	1	1	2	2	1	2	2	3	4	2	2	3	1	3	1	1	1	1	3	3	2	1	1	1	1	2	2	2	1	1	0	1	1	1	5	2	4	2	2
1	3	4	4	7	2	2	5	5	4	3	3	4	2	3	3	3	2	4	1	1	1	4	3	3	5	2	3	3	4	4	4	3	4	3	1	2	3	2	1	4	1	3
2	3	4	4	7	0	0	5	5	4	3	3	4	2	3	3	3	2	4	1	1	1	4	3	3	5	2	3	3	4	4	4	3	4	3	1	3	3	2	1	4	1	3
1	3	2	4	1	2	3	3	3	5	4	3	4	4	3	3	3	2	2	3	1	2	3	4	3	4	4	3	4	3	4	3	2	3	3	3	3	3	2	3	2	2	3
2	3	2	4	1	1	3	5	5	5	5	3	2	4	2	1	2	1	1	1	1	1	2	2	2	1	1	1	1	1	3	3	1	2	5	5	1	3	5	4	4	1	5
2	3	4	4	1	3	2	5	4	4	5	1	4	5	1	1	2	1	1	1	2	1	3	2	2	3	2	2	2	2	2	2	2	2	4	1	1	1	1	1	3	2	1
2	3	2	4	1	1	2	3	4	4	2	1	1	1	1	1	1	1	1	1	1	1	2	1	1	1	1	1	1	3	2	2	2	2	1	1	1	1	1	1	3	2	2
2	3	2	4	1	1	2	3	4	4	2	1	1	1	1	1	1	1	1	1	1	1	1	1	1	3	1	1	1	3	2	2	2	2	1	1	1	1	1	1	3	2	1
2	3	2	4	1	3	2	5	5	5	5	4	5	5	1	1	2	2	2	2	2	1	1	1	1	1	1	3	1	3	3	2	2	2	3	3	1	1	1	1	3	1	1
2	3	2	4	5	2	2	5	5	5	4	3	3	3	2	1	1	1	1	1	1	1	1	1	1	1	4	4	1	1	1	1	1	1	3	2	1	1	3	1	4	1	3
2	3	2	4	2	1	3	5	5	5	5	3	2	4	2	1	2	1	1	1	2	1	4	4	4	4	5	4	1	3	3	4	2	1	3	3	4	2	3	3	4	2	2
2	3	2	4	7	2	3	5	5	5	5	3	2	4	2	1	2	1	1	1	2	1	4	4	4	4	5	4	1	3	3	3	2	1	3	3	4	2	3	3	4	2	2
2	3	2	4	6	2	3	5	5	5	3	5	5	4	5	3	5	5	5	3	5	4	4	4	4	5	4	5	5	5	5	5	5	5	4	4	5	5	3	5	5	5	5
2	3	2	4	6	2	3	5	5	5	3	4	5	4	4	3	4	3	3	4	4	4	3	4	3	4	4	4	4	5	5	4	4	4	3	3	4	5	4	5	4	4	3
2	3	2	3	1	2	3	4	4	4	4	5	5	5	3	3	3	3	3	3	3	2	4	4	4	5	3	5	4	4	4	3	4	3	3	3	4	3	4	4	2	3	3
1	3	4	3	6	1	3	4	5	5	4	5	3	4	2	2	3	3	4	3	3	2	0	4	0	3	4	2	1	4	3	3	2	4	3	1	1	3	3	4	1	5	4
1	3	4	4	1	1	3	5	4	5	3	3	5	5	4	3	4	4	3	4	2	2	4	4	4	4	3	4	1	5	4	4	4	4	3	3	4	4	4	3	1	4	4
2	3	4	4	1	1	3	5	4	5	4	4	5	5	4	3	4	4	3	2	2	2	4	4	4	4	3	4	1	5	4	4	4	4	3	3	4	4	4	3	1	4	4
2	3	4	4	5	1	3	4	5	5	3	3	4	2	4	3	3	4	3	4	2	1	3	4	3	4	4	4	4	4	4	3	3	3	3	3	2	2	3	2	4	3	3
1	3	4	4	0	1	3	5	4	5	3	3	5	5	4	3	4	4	3	2	2	2	4	4	4	4	3	4	1	5	4	4	4	4	3	3	4	4	4	3	1	4	4
2	3	4	4	6	2	3	4	5	5	2	2	3	2	3	3	3	2	3	3	1	1	3	3	3	3	2	2	3	3	4	3	3	2	3	3	3	3	3	3	3	3	3
2	3	2	4	0	1	3	4	4	4	4	4	4	4	2	3	3	3	2	3	2	2	3	2	2	3	3	2	3	3	3	3	3	3	3	3	3	3	3	3	3	3	3
2	3	2	4	0	1	3	4	4	4	4	4	4	4	2	3	3	3	2	3	2	2	3	2	2	3	3	2	3	3	3	3	3	3	3	3	3	3	3	3	3	3	3
2	3	2	4	1	2	3	3	3	5	3	3	5	4	3	4	4	4	4	3	3	3	3	4	4	3	3	3	3	4	4	3	3	3	3	3	3	3	3	3	3	3	3
2	3	2	3	0	1	0	4	4	4	3	4	4	5	3	3	4	4	4	4	3	3	4	4	3	4	4	3	4	3	1	1	1	3	3	5	4	5	4	4	5	4	5
2	3	2	4	2	2	3	4	4	4	4	4	5	4	2	3	3	3	2	4	2	2	3	3	3	3	3	2	3	4	4	3	2	4	4	3	3	3	4	3	4	3	3
1	3	2	4	2	2	3	4	3	4	3	3	4	3	3	3	3	4	3	3	3	3	3	4	4	3	4	3	4	5	4	4	4	3	3	2	4	4	4	5	4	4	4
2	3	2	4	1	2	3	5	5	5	3	3	4	4	2	1	3	1	2	3	1	1	1	3	3	4	4	2	2	3	3	3	2	2	3	2	2	2	3	2	2	1	4
2	3	2	4	2	1	0	5	4	4	4	4	5	5	4	5	5	5	4	4	1	1	3	3	4	4	5	1	1	4	4	4	5	4	5	1	5	5	5	5	4	3	3
2	3	2	4	2	2	1	4	4	4	4	4	5	5	4	5	5	4	4	4	1	1	3	3	4	4	4	1	1	4	4	4	4	5	5	1	5	2	2	4	5	5	5
2	3	2	4	1	3	2	4	3	2	3	4	3	4	2	2	3	2	2	3	1	1	1	3	3	4	4	3	3	4	3	4	2	3	4	3	3	3	1	3	2	3	3
2	3	2	3	1	1	2	5	2	3	3	3	3	3	2	3	4	4	3	2	3	3	4	3	3	4	4	1	4	4	4	4	3	3	4	2	3	3	4	4	3	3	3
2	3	2	3	1	1	2	4	2	4	4	4	4	4	4	4	4	4	3	4	3	3	4	4	3	3	3	4	4	4	4	4	3	3	4	2	4	3	3	3	4	4	4
1	3	2	3	1	2	3	4	4	5	3	3	3	4	2	1	2	1	1	1	4	4	3	4	3	3	4	3	4	4	4	4	3	1	5	5	4	4	3	3	5	4	5
1	3	2	4	2	1	2	4	5	4	5	5	4	4	4	1	1	1	1	4	1	1	4	5	5	5	4	1	1	5	5	5	5	5	2	4	3	4	5	5	5	5	5
1	3	2	4	1	3	2	5	5	2	2	2	3	1	2	1	3	5	4	1	2	3	3	2	1	3	3	4	4	3	4	2	3	2	3	3	2	3	2	3	4	3	4
1	3	2	4	1	2	3	5	5	4	3	2	4	3	2	1	1	1	1	1	4	3	2	4	1	3	1	4	1	3	4	2	3	2	2	2	1	2	2	2	2	2	2
1	3	4	3	0	3	3	5	5	4	3	3	3	4	1	1	1	1	1	1	3	1	2	3	2	2	2	3	3	2	3	2	3	2	3	3	2	3	2	2	2	2	3
2	3	4	4	2	0	2	5	5	5	2	4	3	4	4	3	3	3	3	3	2	1	5	4	4	4	4	1	3	3	3	3	2	3	3	1	1	1	2	3	1	1	3
2	3	2	4	2	2	3	5	5	5	4	4	4	5	3	3	3	2	2	3	3	3	3	4	3	4	4	3	4	3	3	4	4	3	2	3	2	3	3	4	4	3	3
2	3	2	4	2	2	3	3	3	1	1	1	5	3	2	1	1	1	1	1	1	1	3	4	3	4	5	3	4	4	1	1	4	1	3	2	1	1	3	3	4	4	1
2	3	2	4	3	1	2	5	5	3	1	1	4	1	2	1	2	2	2	1	1	1	3	3	4	4	4	1	2	2	1	3	2	2	2	1	1	1	3	1	2	2	5
2	3	2	4	2	1	2	5	5	5	5	5	5	5	3	3	3	3	3	3	3	3	4	3	3	4	4	4	4	4	3	3	3	3	3	3	4	3	2	2	5	1	5
2	3	2	4	0	1	2	5	5	5	3	3	4	4	3	3	3	3	3	3	3	3	4	4	3	4	3	3	3	4	3	3	3	3	3	3	3	3	3	3	3	1	3
2	3	2	4	1	2	3	4	4	4	2	2	4	3	2	1	2	2	2	3	1	1	3	4	4	4	5	3	1	4	3	3	3	1	2	1	2	1	1	1	3	1	3
2	3	2	4	6	1	2	5	5	4	3	3	3	4	4	1	2	2	2	2	2	2	2	3	4	4	4	3	4	4	3	2	3	2	3	2	2	2	2	3	4	4	2
2	3	4	4	6	1	2	5	5	4	3	3	3	4	4	1	2	2	2	2	2	2	2	3	4	4	4	3	4	4	3	2	4	2	3	1	2	2	2	3	4	4	2
1	3	4	3	5	3	3	4	4	5	3	1	3	3	3	3	3	2	2	1	1	2	3	2	1	1	3	2	1	4	3	2	4	4	3	1	3	3	4	4	4	4	4
2	3	2	4	2	3	3	4	4	5	1	1	3	3	2	1	2	1	1	3	4	1	3	3	2	4	5	2	1	4	3	3	4	2	4	3	2	4	2	2	5	4	4
1	3	2	4	1	1	3	4	4	3	3	4	5	3	2	3	3	2	2	1	3	3	4	4	3	4	3	1	2	3	3	3	3	2	0	4	1	4	4	4	4	4	4
2	3	2	4	2	2	2	5	4	5	5	5	2	3	3	3	4	4	3	3	1	1	3	4	4	4	2	1	1	3	4	4	4	1	1	1	2	3	1	2	3	2	3
2	3	2	4	2	2	2	3	4	5	5	4	5	5	2	1	3	2	1	5	3	2	4	2	5	5	4	1	1	3	4	2	2	1	3	4	1	1	2	1	3	3	4
2	3	2	4	2	2	2	5	4	5	4	3	5	4	3	3	4	4	3	3	1	2	4	4	4	4	4	3	3	4	4	4	4	4	4	4	4	4	4	4	4	4	4
2	3	4	4	6	1	1	4	4	2	1	2	4	5	4	3	4	3	3	4	2	4	3	4	4	4	3	4	3	4	3	3	4	3	2	4	4	3	3	4	4	3	3
2	3	4	2	5	1	3	5	4	5	3	3	5	4	3	3	3	3	3	2	2	3	3	3	2	2	5	3	3	3	3	3	2	2	2	2	2	2	3	2	2	3	3
2	3	2	4	1	3	3	5	5	5	4	4	5	5	2	2	2	2	2	2	2	1	2	3	2	1	3	2	2	2	1	2	1	1	2	1	1	1	1	1	2	2	2
2	3	2	4	1	3	3	5	5	4	2	4	4	4	2	1	2	1	2	1	1	1	4	4	4	3	3	4	4	2	2	3	3	3	0	2	4	3	2	1	4	3	3
2	3	2	4	1	2	2	4	3	4	4	4	2	2	1	1	1	1	1	1	1	1	4	4	4	4	2	2	2	4	2	2	2	2	3	1	1	1	1	1	5	3	3
1	3	2	4	1	2	2	4	4	5	3	3	4	4	2	1	1	1	1	2	1	1	2	3	2	3	2	4	2	1	1	2	3	1	1	1	1	1	2	1	3	1	1
2	3	4	4	0	1	2	3	3	2	2	4	4	4	4	4	4	3	4	5	1	1	4	3	4	2	2	3	3	5	1	1	1	1	4	4	2	1	3	1	3	1	1
2	3	4	4	1	2	2	5	5	5	3	4	4	5	1	1	2	1	1	3	2	2	1	3	3	3	2	1	3	2	2	2	1	2	3	3	3	2	2	4	3	3	3
2	3	2	4	5	3	2	3	4	5	3	5	5	5	1	1	1	1	1	1	5	1	2	2	3	2	3	1	1	2	3	2	1	2	2	2	2	3	1	2	3	1	2
2	3	2	4	2	3	3	3	3	0	2	2	2	2	2	2	2	1	1	1	2	1	3	2	1	2	1	1	1	3	3	2	1	2	3	1	1	1	2	2	3	3	4
2	3	2	4	2	2	2	3	4	4	4	2	3	5	2	3	4	3	2	2	4	3	4	3	3	2	3	3	2	3	3	2	2	4	3	2	3	2	3	3	4	4	4
2	3	2	4	2	2	2	3	3	3	3	4	0	5	5	5	4	4	4	5	3	4	5	5	5	5	5	5	4	5	5	5	4	4	5	5	5	5	5	5	5	5	5
1	3	2	4	2	3	2	3	3	3	3	3	3	3	2	3	3	1	1	1	3	3	4	5	5	5	3	3	3	4	3	3	3	3	3	3	3	3	3	3	3	3	3
1	3	2	4	7	2	3	3	4	0	5	3	2	3	3	1	3	3	3	2	3	3	4	1	4	2	2	3	5	3	4	2	2	5	5	1	4	1	5	1	3	2	5
1	3	2	4	6	2	3	3	4	5	5	3	2	2	3	1	3	2	3	5	3	3	3	4	4	1	3	2	3	1	2	3	2	0	2	1	1	3	2	2	1	1	3
1	3	2	4	1	3	1	4	4	5	4	4	5	5	2	3	1	3	3	4	2	2	2	3	0	2	2	3	3	3	3	2	4	4	2	3	2	2	3	2	3	2	4
1	3	2	2	7	1	0	5	4	4	3	3	3	3	4	3	3	3	3	3	4	3	3	4	3	3	3	4	5	3	2	3	3	3	4	3	3	4	4	3	3	3	4
2	3	4	4	1	3	2	5	5	5	2	1	3	1	3	2	3	4	2	3	2	1	3	3	3	3	3	2	2	3	3	3	3	3	4	2	2	3	3	4	4	4	4
1	3	2	4	1	3	2	3	3	1	3	3	1	1	1	1	2	1	1	1	1	1	3	3	3	3	0	1	1	1	1	1	1	1	3	1	1	1	3	1	3	3	1
2	3	4	4	1	3	2	5	5	5	1	1	3	1	3	2	3	3	2	2	2	1	3	3	3	3	3	2	2	3	4	4	4	3	2	2	2	4	2	2	4	4	4
1	3	4	4	1	3	2	5	5	5	5	5	3	1	2	1	1	1	1	1	1	1	2	1	1	1	2	1	4	3	2	2	1	1	4	1	2	1	4	4	4	4	1
1	3	2	4	1	3	2	4	5	1	2	3	4	3	1	1	1	4	1	1	4	1	2	1	1	4	2	4	1	2	1	2	3	1	1	1	1	1	2	1	4	1	1
1	3	2	4	1	2	2	4	3	4	3	4	5	3	2	1	2	1	1	1	2	1	3	2	1	3	2	2	3	3	2	2	2	1	1	1	1	1	1	1	3	2	3
1	3	2	4	1	2	2	4	4	4	4	4	2	3	2	1	1	1	1	1	1	1	2	2	2	2	2	2	2	2	2	2	2	2	3	2	1	2	3	2	3	2	5
1	3	3	4	0	2	3	5	4	5	0	0	5	4	2	3	2	2	1	3	4	4	4	4	3	3	3	4	2	4	2	2	2	3	2	3	2	2	3	2	2	3	3
1	3	4	2	1	1	2	3	3	3	5	2	4	2	2	1	2	1	1	1	1	1	1	1	4	5	1	1	2	4	1	4	1	2	2	2	2	2	4	2	4	4	2
1	3	2	4	1	2	2	1	4	4	4	3	4	5	1	1	1	1	1	1	2	1	1	1	2	1	1	1	1	1	1	2	2	4	1	4	1	1	2	2	2	1	1
1	3	3	4	1	1	2	5	5	5	4	4	5	5	4	2	2	1	1	1	2	1	2	3	3	2	2	4	2	3	1	2	1	3	2	4	2	2	2	2	2	2	2
2	3	2	4	1	3	2	3	3	1	2	3	3	1	3	3	4	3	2	4	1	1	4	3	2	2	3	2	2	3	3	3	3	4	2	4	3	4	4	4	5	3	4
1	3	2	4	1	1	1	3	3	5	5	3	3	5	1	1	2	1	1	3	3	2	3	3	2	2	4	3	3	4	2	2	4	2	4	3	4	3	3	2	0	2	1
1	3	0	4	0	3	2	5	5	4	3	4	2	3	2	1	2	1	1	2	2	2	4	4	4	4	3	4	3	4	4	3	2	2	2	4	3	4	4	3	4	2	4
2	3	2	4	1	3	2	3	3	4	3	5	4	3	2	1	2	1	5	2	2	1	3	3	1	2	3	1	2	2	2	2	4	0	2	2	2	2	2	2	2	3	3
1	3	2	4	1	3	2	3	3	4	5	3	5	5	2	2	3	2	2	3	2	2	3	4	3	3	2	1	3	4	3	4	2	1	2	2	1	2	4	2	5	3	4
1	3	2	4	1	3	2	3	3	4	5	3	5	5	2	1	3	1	2	2	2	2	2	4	3	4	2	1	3	2	3	4	2	1	2	2	2	2	3	2	4	2	3
2	3	4	4	2	1	2	4	4	5	3	3	5	4	2	3	3	1	3	1	2	1	3	3	2	3	4	3	1	2	1	1	1	1	3	1	1	2	1	1	2	4	3
1	13	2	4	6	1	1	4	4	4	4	4	4	4	4	3	4	4	4	4	3	3	4	4	4	4	3	3	4	4	4	4	4	5	3	4	4	4	4	4	4	4	4
2	13	2	2	7	2	1	5	5	5	4	3	3	4	4	4	4	4	3	3	4	4	4	3	3	3	3	4	3	4	4	4	4	2	4	3	3	4	3	4	5	4	5
2	13	2	2	7	2	3	5	5	4	4	3	3	4	3	3	4	4	3	3	4	3	4	5	5	5	4	3	4	4	4	4	3	4	3	4	4	4	4	4	4	4	4
1	13	2	4	5	1	3	5	5	5	3	2	5	5	4	2	4	3	3	5	2	5	4	5	4	5	5	2	4	4	4	4	4	3	5	3	2	4	4	4	3	4	4
1	13	2	2	4	2	3	5	5	5	3	3	4	3	3	1	2	1	1	5	3	3	2	3	3	3	2	3	3	3	3	3	3	3	4	2	1	2	4	1	3	5	5
1	13	2	2	4	2	1	4	5	5	5	3	3	4	4	3	4	4	3	4	4	4	5	4	4	4	5	4	4	4	4	4	4	4	4	3	4	4	4	3	4	4	4
2	13	5	2	4	1	1	4	5	3	3	5	3	2	2	1	2	2	2	4	3	3	4	1	1	3	2	3	2	2	3	5	4	2	4	3	2	3	3	4	3	5	3
2	13	2	3	1	1	3	4	5	4	2	3	5	5	2	2	2	2	1	4	4	4	2	4	1	4	1	4	4	2	4	1	4	1	2	4	4	2	3	2	2	4	4
1	13	2	2	3	1	3	3	3	3	4	3	3	4	4	3	3	4	3	3	3	3	3	4	4	4	3	3	3	3	3	4	4	4	4	4	4	3	3	3	4	4	4
1	13	2	2	7	1	1	0	0	0	0	0	0	0	4	0	4	4	3	3	4	0	4	5	4	4	4	3	2	4	5	5	4	0	4	4	4	4	4	4	4	4	4
1	13	2	3	4	3	2	5	4	4	4	3	5	5	2	1	2	2	1	5	3	1	3	2	2	2	4	1	4	4	2	1	0	2	3	2	1	1	4	3	3	3	2
1	13	2	2	3	1	1	5	5	5	5	4	3	4	3	2	3	4	2	4	3	3	4	4	3	2	5	5	4	4	3	3	4	3	4	3	4	3	4	3	3	5	4
1	13	2	2	1	2	3	5	5	5	5	5	5	5	3	5	3	4	4	2	4	4	4	4	4	3	4	4	2	4	3	3	3	3	3	2	3	2	3	3	3	3	3
1	13	2	4	7	1	1	5	5	5	3	3	5	4	5	2	4	3	3	3	3	4	5	4	4	4	4	5	3	3	4	3	3	4	4	5	3	4	4	4	4	3	4
1	13	2	0	7	1	2	5	5	4	4	4	3	4	3	3	4	4	3	4	3	4	4	3	4	4	3	3	2	0	4	4	4	4	4	4	4	4	4	4	4	4	4
1	13	2	2	7	1	1	3	4	4	3	4	4	3	4	3	5	4	4	4	4	4	0	4	4	4	4	4	3	4	4	3	4	4	4	4	4	4	2	4	4	4	4
1	13	2	4	7	1	3	5	5	0	4	5	4	5	3	2	4	4	5	4	4	4	4	4	4	4	4	3	4	4	4	4	5	4	5	4	4	5	5	4	4	4	4
1	13	2	2	7	1	3	5	5	5	3	4	3	4	4	3	4	4	4	5	3	3	5	5	5	5	3	3	3	4	5	5	5	4	4	4	4	4	4	4	5	3	4
2	13	2	3	1	2	3	4	4	4	4	3	4	3	3	3	3	3	3	3	4	4	4	4	4	4	3	3	3	4	4	2	3	4	2	4	4	3	4	4	2	4	4
1	13	2	3	5	1	2	5	5	5	3	4	4	5	2	1	2	2	1	5	3	2	3	5	3	3	4	2	2	4	4	2	3	3	3	2	3	4	5	3	1	4	3
1	13	2	3	4	1	3	3	3	4	4	4	4	5	2	1	3	2	1	4	3	2	3	3	2	3	0	2	2	4	4	3	4	4	3	2	3	4	5	3	1	3	5
1	13	2	3	5	1	1	4	4	4	4	5	5	4	4	3	4	4	3	4	4	3	4	4	4	4	4	4	3	4	4	4	4	4	4	4	4	4	4	4	5	4	3
1	13	2	3	3	2	1	4	4	4	4	4	5	4	4	3	4	4	3	4	4	3	4	4	4	4	4	4	3	4	4	4	4	4	4	4	4	4	4	4	5	4	3
1	13	2	4	7	1	1	4	5	4	4	3	3	5	3	4	3	3	3	3	3	3	4	3	3	3	4	4	4	3	3	4	4	3	4	3	4	4	1	3	4	4	4
1	13	2	4	7	1	3	4	5	4	3	3	3	4	3	5	4	3	3	2	3	3	4	5	3	4	4	4	4	3	3	3	4	4	2	3	5	3	4	5	5	5	5
2	13	2	4	7	1	0	5	5	5	5	4	4	4	4	4	4	4	3	5	3	5	5	5	4	5	5	5	5	4	5	5	4	5	3	4	5	3	5	5	5	4	5
1	13	2	2	2	1	2	5	5	5	4	3	5	5	2	3	2	4	3	3	3	2	2	2	2	4	3	5	3	2	2	2	3	3	4	3	2	2	2	3	2	4	3
1	13	2	3	1	2	3	3	5	4	3	3	4	4	2	1	3	3	2	1	3	2	2	5	3	4	2	4	1	2	3	4	4	3	3	2	1	2	2	4	4	2	3
1	13	2	4	5	1	2	5	5	4	3	3	3	3	2	2	2	3	3	3	3	3	3	3	3	3	5	0	3	3	3	3	3	3	3	3	3	4	3	4	4	3	4
1	13	2	4	5	2	3	5	5	3	5	5	3	4	3	3	3	3	3	3	3	2	3	3	3	3	3	3	3	3	3	3	4	3	3	3	2	3	3	3	4	2	3
1	13	2	1	3	2	3	4	4	4	4	4	4	4	3	3	2	3	2	3	2	3	4	4	4	2	3	3	3	2	2	3	4	3	3	2	3	4	3	3	4	5	5
2	13	2	4	6	1	3	3	4	5	3	3	3	2	5	5	0	4	3	4	3	0	4	4	4	4	2	3	5	4	4	4	0	3	4	4	0	4	4	0	0	4	4
1	13	2	1	4	1	3	5	5	4	3	3	4	3	0	0	0	1	1	5	3	3	2	3	3	3	2	3	3	3	3	3	3	3	4	2	1	2	4	1	3	5	5
1	13	2	2	4	1	3	5	5	4	3	3	4	3	0	0	0	1	1	5	3	3	2	3	3	3	2	3	3	3	3	3	3	3	4	2	1	2	4	1	3	5	5
1	13	2	3	7	2	0	4	4	5	5	5	4	5	3	3	4	4	3	4	3	4	4	4	5	5	5	4	5	4	4	5	5	3	4	5	5	4	5	5	5	4	5
1	13	2	4	4	1	3	4	3	4	4	3	3	3	3	2	3	1	1	1	4	4	4	2	2	3	2	4	4	3	3	3	0	4	3	3	4	4	3	4	4	4	4
1	13	2	4	4	1	3	4	3	4	4	3	4	4	4	4	4	4	4	4	3	3	4	3	3	3	3	3	3	4	4	4	3	4	3	3	3	3	3	4	4	4	4
1	13	2	3	3	2	3	4	5	4	4	5	5	4	3	3	3	3	3	3	4	3	4	4	4	3	4	4	4	4	3	3	3	4	4	3	3	3	4	4	3	4	3
1	13	3	4	6	1	3	4	5	5	5	4	5	4	2	3	2	4	4	5	5	3	4	3	3	4	4	4	4	2	2	2	3	3	5	2	2	2	2	3	4	3	3
1	13	2	1	6	1	3	5	5	5	5	5	5	5	5	4	4	4	4	4	4	4	3	3	3	3	4	4	4	4	4	4	4	4	4	3	3	3	3	3	3	3	3
1	13	2	4	6	1	3	5	5	5	5	5	5	5	5	4	4	4	4	4	4	4	3	3	3	3	4	4	4	4	4	4	4	4	4	3	3	3	3	3	3	3	3
2	13	2	1	4	1	3	5	4	4	4	3	5	4	3	4	3	4	3	4	3	3	5	4	3	3	4	4	4	5	5	3	5	4	3	4	4	3	3	4	4	3	5
1	14	2	4	2	2	3	0	0	0	0	0	0	0	3	4	4	5	3	5	0	3	4	5	5	5	3	3	4	5	5	5	2	3	5	4	5	4	4	3	5	5	3
1	14	2	4	5	3	3	3	1	3	3	1	2	3	4	2	3	2	2	5	3	4	4	4	4	5	4	5	5	3	3	4	2	4	2	2	4	3	4	1	4	1	2
1	14	2	3	5	1	3	5	5	5	4	4	5	5	3	3	3	3	5	5	3	4	4	2	3	4	3	5	2	4	4	2	4	4	5	5	4	2	5	4	5	4	5
1	14	2	3	5	1	3	5	4	5	5	4	5	5	5	3	4	4	3	5	5	4	4	5	5	5	4	5	3	5	5	4	5	3	4	5	3	3	4	4	5	4	5
1	14	2	3	6	1	1	5	4	5	5	4	5	5	0	0	0	4	2	4	5	4	4	5	5	5	4	5	3	5	5	4	0	4	5	3	3	5	3	4	4	5	5
1	14	2	3	5	1	3	5	5	5	4	3	0	4	3	2	2	4	4	5	5	4	4	2	4	5	5	1	2	4	4	4	2	2	1	1	1	1	1	5	5	5	4
1	14	2	3	3	3	2	5	5	5	3	4	3	4	3	2	2	4	4	5	5	4	4	2	4	5	5	1	2	4	4	4	2	2	1	1	1	1	1	5	5	5	4
1	14	4	3	3	2	3	5	5	5	5	4	5	5	5	5	5	4	4	5	4	5	5	5	5	5	5	4	5	5	3	4	4	1	4	2	5	1	5	5	5	3	4
1	14	2	3	5	1	0	5	5	4	4	3	3	4	3	3	2	2	3	4	1	1	4	2	4	4	2	1	4	4	4	4	1	4	3	2	2	1	4	2	4	4	4
1	14	2	4	2	2	3	3	3	3	4	4	3	4	2	2	3	4	4	3	3	3	3	4	3	4	3	4	4	3	3	3	3	3	3	3	3	3	3	3	3	3	3
1	14	2	4	5	1	2	3	4	5	5	3	3	4	3	0	4	4	3	3	3	3	4	4	4	4	3	3	4	3	4	4	3	4	3	4	4	3	4	4	4	4	4
1	14	2	3	5	1	1	4	4	5	2	4	3	4	5	5	3	3	4	5	1	1	3	4	4	3	0	4	4	4	4	4	2	3	4	3	4	4	3	3	4	3	4
1	14	2	4	6	1	3	5	5	5	5	3	5	5	1	1	1	1	1	3	2	1	2	2	2	4	5	3	3	4	3	3	3	4	4	3	2	4	4	4	1	2	2
1	14	2	2	5	1	3	3	5	5	4	5	3	4	4	2	4	3	4	5	2	2	3	3	4	4	2	4	4	3	4	4	4	2	4	3	5	2	3	4	5	4	4
1	14	2	2	4	3	2	0	3	4	3	4	2	3	1	1	2	2	1	1	1	1	2	2	2	1	1	3	4	3	1	1	4	1	1	3	1	1	2	1	1	1	1
1	14	2	2	5	1	0	3	5	0	4	5	4	4	4	2	4	3	4	5	2	2	3	3	4	4	2	0	0	3	4	4	4	2	4	3	5	2	3	4	5	4	4
1	14	2	4	5	1	3	5	4	5	3	5	3	4	4	4	4	4	2	4	4	4	5	5	4	5	4	2	4	4	4	4	4	4	4	4	4	4	4	4	4	4	4
1	14	2	4	0	1	1	5	4	5	3	4	5	4	4	3	4	4	4	3	3	4	4	3	5	4	3	4	3	4	5	3	5	4	4	3	5	5	4	4	5	3	4
1	14	2	2	3	2	1	5	4	4	4	4	3	4	4	3	4	3	4	5	4	4	4	5	4	5	5	5	5	4	5	5	5	5	5	4	5	5	5	5	4	5	5
1	14	2	3	0	1	3	5	4	5	3	3	5	4	5	3	5	5	4	3	4	5	4	5	5	4	3	3	5	4	5	5	5	4	4	3	4	4	3	4	5	5	5
1	14	2	2	6	1	1	5	4	4	4	4	3	4	0	0	0	3	4	5	4	4	4	5	4	5	5	5	5	4	5	5	5	5	5	4	5	5	5	5	4	5	5
1	14	2	2	3	3	1	5	5	5	3	5	3	4	1	1	1	1	1	2	1	1	2	3	2	3	1	1	1	3	2	3	3	2	3	3	4	4	3	1	4	1	1
1	14	2	3	4	1	3	5	4	3	3	3	4	4	5	5	5	5	5	5	3	3	3	4	4	4	4	4	4	4	4	4	4	3	4	4	4	4	4	4	2	4	4
1	14	2	2	4	1	3	1	3	1	1	3	0	4	1	1	1	1	1	1	1	1	1	1	1	4	1	1	1	3	1	1	5	1	3	2	2	1	1	1	4	1	1
2	14	2	2	4	0	1	5	5	5	3	3	5	5	3	4	3	5	2	4	1	2	4	3	2	3	5	4	2	5	4	3	3	3	3	3	3	3	3	4	3	4	3
1	14	2	2	5	0	3	5	5	5	3	3	5	5	3	4	3	5	2	3	1	2	4	4	4	5	5	4	2	3	4	3	3	3	3	3	3	4	3	4	3	3	3
1	14	2	2	4	2	3	0	0	0	0	0	0	0	3	3	3	4	2	3	2	2	4	3	3	3	3	3	2	4	4	4	3	2	3	3	3	3	3	3	4	4	3
1	14	2	3	5	1	3	3	5	5	4	5	3	4	4	2	4	3	4	5	2	2	3	3	4	4	2	4	4	3	5	5	4	3	4	3	5	2	3	5	5	5	5
1	14	2	2	5	1	3	3	5	5	4	5	3	4	4	2	4	3	4	5	1	1	3	3	4	4	2	4	4	3	5	5	4	3	4	3	5	2	3	5	5	5	5
1	14	2	4	3	2	3	2	2	5	4	3	2	3	2	3	3	2	3	4	2	2	4	3	4	2	4	4	2	3	2	3	2	3	3	4	3	4	3	4	4	5	2
1	14	3	4	4	2	2	4	5	4	3	4	0	1	3	4	4	4	4	5	3	4	4	5	5	5	4	4	5	4	4	3	4	4	3	3	4	4	4	4	2	4	4
1	14	2	4	5	1	3	5	4	3	3	3	4	4	5	5	4	5	5	5	3	3	4	4	4	3	4	4	4	4	4	4	4	4	4	4	4	4	4	4	5	4	4
1	14	2	4	4	1	2	4	5	4	3	4	4	4	3	3	4	4	3	5	3	4	4	4	4	5	4	4	4	4	4	3	3	3	4	4	4	3	4	4	4	4	4
1	14	2	4	1	2	3	5	4	4	4	4	1	3	3	2	3	1	2	4	3	2	3	3	3	3	3	3	3	3	4	3	3	3	3	3	3	3	3	3	4	4	4
1	14	2	4	0	2	3	4	4	0	0	5	3	4	2	1	2	2	4	0	3	3	2	2	2	4	4	2	2	4	3	4	2	4	2	3	4	3	3	3	4	3	3
1	14	2	4	4	1	3	4	4	3	4	4	3	4	1	0	3	3	3	3	3	0	3	3	4	4	4	3	1	3	4	3	2	3	3	2	3	3	3	2	4	2	3
1	14	0	1	7	1	1	4	4	4	4	4	4	4	3	3	3	3	3	3	3	3	3	3	3	3	3	3	3	3	3	3	3	3	3	3	3	3	3	3	3	3	3
1	14	2	2	5	2	3	0	2	4	3	4	3	3	3	3	3	3	4	3	4	2	3	3	2	3	3	4	3	2	4	4	4	1	1	2	2	3	4	3	4	1	5
1	14	2	1	7	1	1	5	5	5	5	4	4	5	3	5	4	4	4	4	3	3	4	3	4	4	5	4	4	4	4	4	4	4	4	3	4	3	4	4	3	3	4
2	14	2	1	7	1	3	5	5	4	4	5	5	4	3	3	4	3	4	4	4	3	3	3	3	3	3	4	4	4	3	3	3	3	4	3	3	3	3	3	4	4	4
1	14	2	2	5	2	3	5	5	5	4	4	5	5	3	3	3	3	4	4	4	3	3	3	3	3	3	4	4	4	4	4	3	4	4	4	4	4	4	4	5	5	4
1	14	2	2	5	2	3	5	5	5	4	4	5	5	3	3	4	3	4	3	4	4	3	4	4	3	4	3	4	4	4	3	4	4	4	4	4	4	3	4	4	3	4
